# Supplementary material for: Mixed Lineage Leukemia 5 (MLL5) Protein Stability Is Cooperatively Regulated by O-GlcNac Transferase (OGT) and Ubiquitin Specific Protease 7 (USP7)
Source: PLoS One. 2015 Dec 17;10(12):e0145023. doi: 10.1371/journal.pone.0145023 (PMC4683056; doi:10.1371/journal.pone.0145023)
Supplement: S1 Table — (XLS) [file pone.0145023.s002.xls]

## Sheet: Sheet1
Gene	unique peptide
HCFC1	114
ILF2	31
RBM39	31
DDX30	29
DDX18	25
TRIM25	23
OGT	21
TOP2A	15
DDX50	13
ZNF768	12
YY1	12
RBBP4	12
MCM3	11
HDAC1	10
VPS4	10
WDR28	9
WDR6	9
DDX24	8
CDC2L1	7
CDC7	7
SIN3A	6
CDK2	6
USP10	6
KPNA3	5
WDR12	5
SMYD3	5
SART1	4
USP7	4
RBBP6	4
TRAF6	4
